# Supplementary material for: Persistent Organic Pollutants in Tagus Estuary Salt Marshes: Patterns of Contamination and Plant Uptake
Source: J Xenobiot. 2024 Sep 2;14(3):1165–86. doi: 10.3390/jox14030066 (PMC11417836; doi:10.3390/jox14030066)
Supplement: Supplementary file 1 [file jox-14-00066-s001.zip]

Archive with 1 entries (1 files):
- jox-3070835-supplementary.pdf
